# Supplementary material for: The Evaluation of the Biological Effects of Melanin by Using Silkworm as a Model Animal
Source: Toxins (Basel). 2022 Jun 21;14(7):421. doi: 10.3390/toxins14070421 (PMC9317675; doi:10.3390/toxins14070421)
Supplement: Supplementary file 1 [file toxins-14-00421-s001.zip]

Archive with 1 entries (1 files):
- toxins-1739557-supplementary.pdf
